# Supplementary material for: Tissue factor potentiates adherence of breast cancer cells to human umbilical vein endothelial cells under static and flow conditions
Source: Cell Adh Migr. 2021 Mar 18;15(1):74–83. doi: 10.1080/19336918.2021.1898709 (PMC7993123; doi:10.1080/19336918.2021.1898709)
Supplement: Supplemental Material [file KCAM_A_1898709_SM0882.zip]

Archive with 2 entries (2 files):
- Supplementary movie1.avi
- Supplementary movie2.avi
